# Supplementary material for: Stabilization of the Quadruplex-Forming G-Rich Sequences in the Rhinovirus Genome Inhibits Uncoating—Role of Na+ and K+
Source: Viruses. 2023 Apr 19;15(4):1003. doi: 10.3390/v15041003 (PMC10141139; doi:10.3390/v15041003)
Supplement: Supplementary file 1 [file viruses-15-01003-s001.zip]

Archive with 1 entries (1 files):
- viruses-2327039-supplementary.pdf
